# Supplementary material for: Unique miRomics Expression Profiles in Tannerella forsythia-Infected Mandibles during Periodontitis Using Machine Learning
Source: Int J Mol Sci. 2023 Nov 16;24(22):16393. doi: 10.3390/ijms242216393 (PMC10671577; doi:10.3390/ijms242216393)
Supplement: Supplementary file 1 [file ijms-24-16393-s001.zip]

Archive with 1 entries (1 files):
- ijms-2641428-supplementary.pdf
